# Supplementary material for: Improved Mechanical Amplification of Monolithic PZT and PZT Composite via Optimized Honeycomb Macrostructures
Source: Materials (Basel). 2022 Nov 8;15(22):7893. doi: 10.3390/ma15227893 (PMC9717726; doi:10.3390/ma15227893)
Supplement: Supplementary file 1 [file materials-15-07893-s001.zip]

Archive with 1 entries (1 files):
- materials-1983881-Supplementary.pdf
